# Supplementary material for: Structural Insights into the Azole Resistance of the Candida albicans Darlington Strain Using Saccharomyces cerevisiae Lanosterol 14α-Demethylase as a Surrogate
Source: J Fungi (Basel). 2021 Oct 24;7(11):897. doi: 10.3390/jof7110897 (PMC8621857; doi:10.3390/jof7110897)
Supplement: Supplementary file 1 [file jof-07-00897-s001.zip]

Archive with 1 entries (1 files):
- jof-1400024-supplementary.pdf
